# Supplementary material for: A new species of Queskallion Smetana, 2015 (Coleoptera, Staphylinidae, Quediina) from China
Source: Zookeys. 2020 Jul 3;945:153–61. doi: 10.3897/zookeys.945.53480 (PMC7351831; doi:10.3897/zookeys.945.53480)
Supplement: XML Treatment for Queskallion [file zookeys.945.53480-treatment1.xml]

<!DOCTYPE tp:taxon-treatment
  PUBLIC "-//TaxonX//DTD Taxonomic Treatment Publishing DTD v0 20100105//EN" "tax-treatment-NSO.dtd">
<tp:taxon-treatment xmlns:tp="http://www.plazi.org/taxpub"><tp:treatment-meta><kwd-group><label>Taxon classification</label><kwd><named-content xmlns:xlink="http://www.w3.org/1999/xlink" content-type="kingdom">Animalia</named-content></kwd><kwd><named-content xmlns:xlink="http://www.w3.org/1999/xlink" content-type="order">Coleoptera</named-content></kwd><kwd><named-content xmlns:xlink="http://www.w3.org/1999/xlink" content-type="family">Staphylinidae</named-content></kwd></kwd-group><mixed-citation publication-type="journal"><person-group><name><surname>Cai</surname><given-names>Yanpeng</given-names></name><name><surname>Li</surname><given-names>Xiaoyan</given-names></name><name><surname>Zhou</surname><given-names>Hongzhang</given-names></name></person-group><article-title>A new species of <italic><tp:taxon-name><tp:taxon-name-part taxon-name-part-type="genus" reg="Queskallion">Queskallion</tp:taxon-name-part></tp:taxon-name></italic> Smetana, 2015 (<tp:taxon-name><tp:taxon-name-part taxon-name-part-type="order">Coleoptera</tp:taxon-name-part></tp:taxon-name>, <tp:taxon-name><tp:taxon-name-part taxon-name-part-type="family">Staphylinidae</tp:taxon-name-part></tp:taxon-name>, <tp:taxon-name><tp:taxon-name-part taxon-name-part-type="subtribe">Quediina</tp:taxon-name-part></tp:taxon-name>) from China</article-title><source>Zookeys</source><day>03</day><month>7</month><year>2020</year><volume>945</volume><fpage>153</fpage><lpage>161</lpage><pub-id pub-id-type="doi">10.3897/zookeys.945.53480</pub-id></mixed-citation></tp:treatment-meta><tp:nomenclature><tp:taxon-name><object-id xmlns:xlink="http://www.w3.org/1999/xlink" content-type="arpha" xlink:type="simple">731EF68A-FCFB-5D28-A880-6C387E720826</object-id>
            <tp:taxon-name-part taxon-name-part-type="genus" reg="Queskallion">Queskallion</tp:taxon-name-part>
          </tp:taxon-name><tp:taxon-authority>Smetana, 2015: 399.</tp:taxon-authority></tp:nomenclature><tp:treatment-sec sec-type="type species" id="SECID0ETFAC"><title>Type species.</title><p><italic><tp:taxon-name><tp:taxon-name-part taxon-name-part-type="genus" reg="Queskallion">Queskallion</tp:taxon-name-part> <tp:taxon-name-part taxon-name-part-type="species" reg="tangi">tangi</tp:taxon-name-part></tp:taxon-name></italic> Smetana, 2015, by original designation.</p><sec sec-type="Checklist of Queskallion Smetana species" id="SECID0EEGAC"><title>Checklist of <italic><tp:taxon-name><tp:taxon-name-part taxon-name-part-type="genus" reg="Queskallion">Queskallion</tp:taxon-name-part></tp:taxon-name></italic> Smetana species</title><p><italic><tp:taxon-name><tp:taxon-name-part taxon-name-part-type="genus" reg="Queskallion">Queskallion</tp:taxon-name-part> <tp:taxon-name-part taxon-name-part-type="species" reg="dispersepunctatum">dispersepunctatum</tp:taxon-name-part></tp:taxon-name></italic> (Scheerpeltz, 1965: 209)</p><p>Distribution: China (Yunnan Province), Myanmar, Nepal.</p><p><italic><tp:taxon-name><tp:taxon-name-part taxon-name-part-type="genus" reg="Queskallion">Queskallion</tp:taxon-name-part> <tp:taxon-name-part taxon-name-part-type="species" reg="montanum">montanum</tp:taxon-name-part></tp:taxon-name></italic> Smetana, 2015: 410</p><p>Distribution: China (Gansu and Sichuan Provinces).</p><p><italic><tp:taxon-name><tp:taxon-name-part taxon-name-part-type="genus" reg="Queskallion">Queskallion</tp:taxon-name-part> <tp:taxon-name-part taxon-name-part-type="species" reg="saetosum">saetosum</tp:taxon-name-part></tp:taxon-name></italic> sp. nov.</p><p>Distribution: China (Sichuan Province).</p><p><italic><tp:taxon-name><tp:taxon-name-part taxon-name-part-type="genus" reg="Queskallion">Queskallion</tp:taxon-name-part> <tp:taxon-name-part taxon-name-part-type="species" reg="schuelkei">schuelkei</tp:taxon-name-part></tp:taxon-name></italic> Smetana, 2015: 408</p><p>Distribution: China (Yunnan Province).</p><p><italic><tp:taxon-name><tp:taxon-name-part taxon-name-part-type="genus" reg="Queskallion">Queskallion</tp:taxon-name-part> <tp:taxon-name-part taxon-name-part-type="species" reg="seronatum">seronatum</tp:taxon-name-part></tp:taxon-name></italic> Smetana, 2015: 411</p><p>Distribution: Nepal.</p><p><italic><tp:taxon-name><tp:taxon-name-part taxon-name-part-type="genus" reg="Queskallion">Queskallion</tp:taxon-name-part> <tp:taxon-name-part taxon-name-part-type="species" reg="tangi">tangi</tp:taxon-name-part></tp:taxon-name></italic> Smetana, 2015: 407</p><p>Distribution: China (Xizang Autonomous Region).</p></sec></tp:treatment-sec></tp:taxon-treatment>
